# Supplementary material for: Clinical and microbiologic investigation of an expedited peri-implantitis dog model: an animal study
Source: BMC Oral Health. 2019 Jul 15;19:150. doi: 10.1186/s12903-019-0837-y (PMC6632201; doi:10.1186/s12903-019-0837-y)
Supplement: Supplementary file 1 — Bone Defect Measurement Data. (XLSX 240 kb) [file 12903_2019_837_MOESM1_ESM.xlsx]

## Sheet: Vertical Measurements
Bite	Tooth	Week	Mesial #1	Mesial #2	Distal #1	Distal #2	Note
Dog 2	MxL1 S-T	10	0	0	0	0	2
		16	0.76	0.69	0	0	2		*Appendix
		19	.	.	.	.	1		1: Missing
	MnR3 DIBC	10	1.75	1.77	2.3	2.26			2: Bone covering the implant, negative value (no significant defect)
		16	3.58	3.56	3.8	3.89	4		3: Very low contrast, hard to identify (rough estimate)
		19	4.95	4.88	5.29	5.29	4		4: Picture taken at an angle, threads overlap and difficult to identify the start and end points of the implant
	MnR4 DIBC	10	1.55	1.56	2.26	2.13			5: Implant almost detached from abutment
		16	2.52	2.57	2.61	2.61			6: Abutment gone
		19	4.85	4.82	4.81	4.82	4		7: Bone completely resorbed away and no ridge is present between implants
	MnR5 DIBC	10	2.37	2.37	2.64	2.68
		16	2.14	2.05	3.11	3.05
		19	4.67	4.59	4.76	4.65	3 4
	MnL3 Graft	10	2.87	2.66	2.74	2.81
		16	2.59	2.55	2.75	2.84	3
		19	4.65	4.64	4.44	4.49
	MnL4 None	10	3.24	3.16	3.04	3.23
		16	2.22	2.15	2.37	2.45	5
		19	3.63	3.6	3.54	3.59
	MnL5 Graft	10	1.79	1.86	1.64	1.61
		16	2.12	2.28	2.61	2.72
		19	3.46	3.38	3.87	3.9
Dog 3	MxL2 S-T	10	0	0	0	0	2
		16	1.71	1.73	0.43	0.37
		19	1.82	1.74	0	0
	MnR3 Graft	10	1.88	1.74	1.9	1.94
		16	3.35	3.27	2.69	2.76
		19	3.77	3.82	3.84	3.85
	MnR4 None	10	2.28	2.15	2.26	2.23
		16	2.52	2.45	2.59	2.51
		19	3	2.86	3.54	3.5
	MnR5 Graft	10	2.53	2.49	2.69	2.6
		16	2.73	2.69	2.62	2.72	6
		19	3.3	3.11	3.03	3.01
	MnL3 DIBC	10	2.39	2.48	2.29	2.26
		16	2.9	2.78	2.65	2.58
		19	3.65	3.72	3.72	3.7
	MnL4 DIBC	10	2.19	2.22	2.36	2.22
		16	0.88	0.88	1.14	1.12
		19	3.42	3.27	3.06	3.2
	MnL5 DIBC	10	2.26	2.34	2.54	2.34
		16	3.28	3.21	3.28	3.24
		19	3.84	3.93	4.03	3.95
Dog 4	MxR1 S-T	10	0	0	0	0	2
		16	0	0	0	0	2
		19	0	0	0	0	2
	MnR3 None	10	2.18	2.24	2.1	2.14
		16	4.4	4.09	3.77	3.7	3 4 5
		19	4.84	4.8	4.9	4.92
	MnR4 Graft	10	1.76	1.84	1.89	1.97
		16	2.65	2.61	2.43	2.5	6
		19	4.24	4.3	4.48	4.45	6
	MnR5 Graft	10	.	.	.	.	1
		16	2.81	2.91	2.9	2.84
		19	4.84	4.84	4.25	4.2
	MnL3 DIBC	10	2.93	2.96	2.77	2.83
		16	4.45	4.43	4.37	4.22
		19	4.81	4.69	4.33	4.32
	MnL4 DIBC	10	3.3	3.42	3.12	3.1
		16	3.47	3.38	3.39	3.43
		19	4.53	4.49	4.57	4.59
	MnL5 DIBC	10	2.45	2.47	3.14	3.08
		16	2.94	2.9	3.28	3.26
		19	3.91	3.87	4.44	4.51
Dog 5	MxR1 S-T	10	0	0	0	0	2
		16	1.01	0.92	0.78	0.84	4
		19	1.32	1.45	1.68	1.59	4
	MnR3 None	10	3.13	3.2	3.02	2.96
		16	4.84	4.8	4.9	4.92
		19	3.78	3.73	3.94	3.88
	MnR4 Graft	10	3.36	3.4	3.27	3.29
		16	3.5	3.66	3.27	3.3
		19	4.24	4.3	4.48	4.45	6
	MnR5 Graft	10	2.29	2.35	2.42	2.44	3
		16	3.12	3.08	2.76	2.88
		19	4.84	4.84	4.25	4.2
	MnL3 DIBC	10	3.16	3.13	2.93	3.01
		16	3.25	3.32	3.09	3.03	5
		19	4.81	4.69	4.33	4.32
	MnL4 DIBC	10	3.31	3.26	3.23	3.28
		16	3.32	3.28	2.52	2.46	3 4
		19	4.53	4.49	4.57	4.59
	MnL5 DIBC	10	3.12	3.07	2.71	2.82
		16	3.22	3.1	3.79	3.83	4
		19	3.91	3.87	4.44	4.51
Dog 6	MxR2 S-T	10	0	0	0	0	2
		16	.	.	.	.	1
		19	1.45	1.97	1.78	1.95
	MnR3 Graft	10	3.6	3.74	3.72	3.64
		16	3.67	3.48	3.38	3.38
		19	4.54	4.46	5.27	5.18	4
	MnR4 Graft	10	3.69	3.69	3.91	3.95
		16	3.36	3.24	3.43	3.54	6
		19	4.02	4.02	4.46	4.3	3 4
	MnR5 None	10	3.29	3.23	3.25	3.36
		16	2.15	2.06	2.72	2.68	3
		19	3.9	3.94	3.9	3.77
	MnL3 DIBC	10	3.67	3.71	3.81	3.75
		16	3.36	3.25	3.26	3.23	6
		19	5.97	5.96	5.82	5.7	4
	MnL4 DIBC	10	3.51	3.53	3.17	2.99
		16	3.11	3.14	2.93	2.93	5
		19	4.28	4.1	3.69	3.53	3 4
	MnL5 DIBC	10	.	.	.	.	3
		16	4.44	4.3	4.88	4.95	5
		19	5.04	4.75	5.21	5.41	3 4
Dog 7	MxR2 S-T	10	0	0	0	0	2
		16	0	0	0	0	2
		19	0	0	0	0	2
	MnR3 DIBC	10	3.31	3.08	3	2.96
		16	3.51	3.39	3.54	3.52	3 4
		19	4.28	4.1	4.51	4.41
	MnR4 DIBC	10	3.2	3.13	2.72	2.62
		16	2.32	2.4	1.89	1.9
		19	3.96	4.05	3.68	3.68
	MnR5 DIBC	10	2.5	2.47	2.39	2.43
		16	2.42	2.3	2.32	2.35
		19	3.93	3.93	4.18	4.19	6
	MnL3 Graft	10	2.52	2.7	2.75	2.67
		16	2.74	2.6	2.85	2.72
		19	5.18	5.3	5.09	5.13
	MnL4 Graft	10	2.85	2.81	2.16	2.25
		16	2.76	2.84	3.12	3.09
		19	4.73	4.71	4.59	4.63
	MnL5 None	10	2.72	2.74	2.7	2.65
		16	2.21	2.2	2.72	2.69
		19	4.79	4.5	4.53	4.55
Dog 8	MxL1 S-T	10	0	0	0	0	2
		16	0.2	0.2	0.93	0.84
		19	.	.	.	.	4
	MnR3 DIBC	10	2.92	2.98	2.76	2.58	3
		16	2.94	2.94	3.03	3.06
		19	4.64	4.59	4.44	4.47
	MnR4 DIBC	10	2.86	2.8	3	2.98
		16	2.76	2.78	2.75	2.85
		19	3.82	3.79	3.92	3.98
	MnR5 DIBC	10	.	.	3.21	3.31	3
		16	3.57	3.58	3.45	3.45
		19	4.2	4.19	4	4.03
	MnL3 None	10	2.56	2.5	2.84	2.98
		16	3.04	2.89	2.47	2.47
		19	4.99	5.24	4.89	4.96	4
	MnL4 Graft	10	3.02	2.96	3.05	2.96
		16	2.98	3.03	3.07	3.05
		19	4.02	4.07	4.29	4.13	3
	MnL5 Graft	10	3.28	3.36	3.29	3.18
		16	3.24	3.22	3.15	3.23
		19	3.09	2.99	2.68	2.61

## Sheet: Horizontal Measurements
Bite	Tooth	Week	Mesial #1	Mesial #2	Distal #1	Distal #2	Note
Dog 2	MxL1 S-T	10	0	0	0	0	2
		16	0.52	0	0	0	2		*Appendix
		19	.	.	.	.	1		1: Missing
	MnR3 DIBC	10	.	.	.	.	2		2: Bone covering the implant, negative value (no significant defect)
		16	3.22	3.28	3.47	3.59	4		3: Very low contrast, hard to identify (rough estimate)
		19	3.97	.	3.91	.	4		4: Picture taken at an angle, threads overlap and difficult to identify the start and end points of the implant
	MnR4 DIBC	10	0.8	0.82	0.45	0.5			5: Implant almost detached from abutment
		16	2.92	.	2.61	.			6: Abutment gone
		19	4.33	4.28	3.96	4.08	4		7: Bone completely resorbed away and no ridge is present between implants
	MnR5 DIBC	10	0.66	0.68	0.45	0.44
		16	2.72	2.7	4.12	4.09	3
		19	3.98	.	4.43	.	3 4
	MnL3 Graft	10	0.66	0.64	0.55	0.52
		16	3.14	.	3.07	.	5
		19	3.94	.	3.32	.
	MnL4 None	10	0.24	0.28	0.6	0.64
		16	2.83	.	3.05	.
		19	3.2	.	3.15	.
	MnL5 Graft	10	0.5	.	0.33	.
		16	3.07	.	3.59	.	4
		19	4.78	4.64	4.71	4.69
Dog 3	MxL2 S-T	10	0	0	0	0	2
		16	.	.	.	.	7
		19	0	0	0	0	2
	MnR3 Graft	10	0.39	.	0.44	.	4
		16	3.83	3.9	1.72	1.8
		19	4.04	.	2.85	.
	MnR4 None	10	0.48	0.56	0.71	0.69	4
		16	1.27	1.24	.	.
		19	2.78	.	3.21	.
	MnR5 Graft	10	0.77	0.84	0.64	0.68
		16	2.67	2.63	2.97	2.94	6
		19	2.97	2.95	3.15	3.09
	MnL3 DIBC	10	0.73	0.82	0.9	0.92
		16	1.88	1.92	1.21	1.24
		19	2.2	.	2.56	.
	MnL4 DIBC	10	0.55	.	0.6	.
		16	0.93	.	1.25	.
		19	2.6	.	2.15	.
	MnL5 DIBC	10	0.58	.	0.81	.
		16	2.72	2.64	3.49	3.55
		19	3.1	2.92	3.74	3.6
Dog 4	MxR1 S-T	10	0	0	0	0	2 4
		16	0	0	0	0	2
		19	0	0	0	0	2
	MnR3 None	10	0.66	0.63	0.59	0.62
		16	3.51	3.53	3.46	3.47
		19	3.67	.	4.37	.
	MnR4 Graft	10	0.6	0.67	0.5	0.43
		16	2.82	.	2.37	.
		19	.	.	.	.	3
	MnR5 Graft	10	.	.	.	.	2 4
		16	3.14	.	3.02	.
		19	3.82	3.61	3.39	3.49
	MnL3 DIBC	10	0.87	0.91	0.27	0.33
		16	3.85	3.91	2.68	2.74
		19	3.79	3.82	3.19	3.31
	MnL4 DIBC	10	0.96	0.95	0.4	0.33
		16	3.15	.	3.38	.
		19	3.75	.	3.73	.
	MnL5 DIBC	10	0.55	.	0.75	.	4
		16	1.66	1.7	2.15	2.1
		19	3.08	.	3.86	.
Dog 5	MxR1 S-T	10	0	0	0	0	2 4
		16	0.51	0.38	.	.
		19	0.47	.	0.74	.	4
	MnR3 None	10	0.88	0.9	0.68	0.66
		16	3.77	3.71	2.48	2.39
		19	4.07	.	3.42	.
	MnR4 Graft	10	0.55	.	0.54	.
		16	4.01	.	3.38	.
		19	4.22	4.25	3.8	3.73
	MnR5 Graft	10	0.61	.	0.5	.
		16	2.15	.	3.91	.
		19	3.3	.	4.05	.
	MnL3 DIBC	10	0.74	.	0.44	.
		16	2.98	.	3.04	.	5
		19	4.33	.	3.94	.	3
	MnL4 DIBC	10	0.72	0.69	0.4	0.42
		16	1.8	1.74	1.62	1.6	3 4
		19	4	.	3.43	.	4
	MnL5 DIBC	10	0.78	.	0.48	.
		16	.	.	.	.	3 4 5
		19	4.44	.	3.64	.
Dog 6	MxR2 S-T	10	0	0	0	0	2
		16	1.29	.	2.17	.	4
		19	0.6	.	1.12	.	4
	MnR3 Graft	10	0.62	.	0.76	.	4
		16	2.51	2.58	2.33	2.35
		19	.	.	.	.	3 4
	MnR4 Graft	10	.	.	.	.	3 4
		16	2.32		2.04		6
		19	.	.	.	.	3 4
	MnR5 None	10	0.48		0.87
		16	1.43	1.36	2.38	2.35
		19	4.04	.	3.85	.
	MnL3 DIBC	10	0.68	0.67	0.8	0.75
		16	1.61	.	1.44	.
		19	3.44	3.61	3.57	3.45	3 4
	MnL4 DIBC	10	0.74	0.71	0.47	0.49	3
		16	4.77	.	.	.
		19	.	.	.	.	3 4
	MnL5 DIBC	10	.	.	.	.	3 4
		16	.	.	6.38	.	4 5
		19	.	.	.	.	4
Dog 7	MxR2 S-T	10	0	0	0	0	2 4
		16	0	0	0	0	2
		19	0	0	0	0	2
	MnR3 DIBC	10	0.93	0.96	0.33	0.38
		16	1.93	.	1.96	.	3 4
		19	2.51	.	2.71	.	4
	MnR4 DIBC	10	0.8	0.87	0.55	0.48
		16	1.44	.	1.35	.
		19	2.89	.	2.56	.
	MnR5 DIBC	10	0.43	0.48	0.8	0.77
		16	2.54	2.41	2.59	2.49
		19	2.74	2.8	3.03	3.07
	MnL3 Graft	10	0.57	.	.	.
		16	1.22	.	1.11	.	4
		19		.	.	.	3 4
	MnL4 Graft	10	0.8	.	0.41	.
		16	2.58	.	2.81	.
		19	3.15	3.11	2.82	2.76
	MnL5 None	10	0.58	.	0.82	.
		16	1.17	.	1.38	.
		19	2.82	.	3.52	.	4
Dog 8	MxL1 S-T	10	0	0	0	0	2
		16	0	0	0	0	2
		19	0	0	0	0	2 3 4
	MnR3 DIBC	10	0.83	.	0.49	.
		16	.	.	.	.
		19	3.71	3.58	3.49	3.49	4
	MnR4 DIBC	10	0.58	.	0.63	.
		16	1.42	.	2.07	.
		19	.	.	3.24	.	4
	MnR5 DIBC	10	.	.	.	.	3 4
		16	4.13	4.18	4.24	4.27
		19	3.66	.	4.58	.
	MnL3 None	10	0.64	0.59	0.68	0.72	4
		16	2.4	.		.
		19	3.64	.	3.69	.
	MnL4 Graft	10	0.82	.	0.54	.
		16	2.81	.	2.49	.
		19	.	.	.	.	3 4
	MnL5 Graft	10	0.67	.	0.7	.
		16	0.95	.	1.34	.
		19	3.75	.	2.97	.
